# Supplementary material for: Oxidative Stress Protection by Canary Seed (Phalaris canariensis L.) Peptides in Caco-2 Cells and Caenorhabditis elegans
Source: Nutrients. 2022 Jun 10;14(12):2415. doi: 10.3390/nu14122415 (PMC9227596; doi:10.3390/nu14122415)
Supplement: Supplementary file 1 [file nutrients-14-02415-s001.zip]

Archive with 1 entries (1 files):
- nutrients-1747966-supplementary.pdf
